# Supplementary material for: Developmental Stage Determines the Accumulation Pattern of UV-Absorbing Compounds in the Model Liverwort Marchantia polymorpha subsp. ruderalis under Controlled Conditions
Source: Plants (Basel). 2021 Mar 3;10(3):473. doi: 10.3390/plants10030473 (PMC7998775; doi:10.3390/plants10030473)
Supplement: Supplementary file 1 [file plants-10-00473-s001.zip]

Archive with 1 entries (1 files):
- plants-1113473-supplementary.xlsx
