# Supplementary material for: Developmental Stage Determines the Accumulation Pattern of UV-Absorbing Compounds in the Model Liverwort Marchantia polymorpha subsp. ruderalis under Controlled Conditions
Source: Plants (Basel). 2021 Mar 3;10(3):473. doi: 10.3390/plants10030473 (PMC7998775; doi:10.3390/plants10030473)
Supplement: Supplementary file 1 [file plants-10-00473-s001.zip › plants-1113473-supplementary.xlsx]

## Sheet: Hoja1
		WC	SUVAC	Apigenin 7-O-glucuronide	Luteolin 3’-O-glucuronide	Luteolin 4’-O-glucuronide	Luteolin 7-O-glucuronide	Apigenin 7,4’-di-O-glucuronide	Luteolin 7,3’-di-O-glucuronide
TAK1-G-P	Mean	31.359	24.4019	0.852624	0.142468	0.0449219	0.0257553	0.0574416	0.164148
	Error	2.00017	1.8202	0.0195818	0.00103813	0.00479005	0.00222161	0.000576085	0.00554565
TAK1-G-PAB	Mean	26.4742	44.0898	3.60968	0.313828	0.209626	0.0940833	0.138841	0.347424
	Error	1.34249	1.30437	0.283404	0.0256756	0.0132615	0.00506183	0.00940967	0.017685
TAK1-T1-P	Mean	25.3029	22.7054	0.747106	0.172505	0.012576	0.0369361	0.0791722	0.301592
	Error	1.27262	0.0920285	0.0607929	0.00514123	0.00117069	0.00135741	0.00187067	0.0124871
TAK1-T1-PAB	Mean	22.2414	29.8656	2.31162	0.287777	0.0821744	0.0997625	0.411623	0.506832
	Error	1.1317	0.783679	0.146035	0.0257325	0.00632117	0.00185836	0.0377007	0.0274842
TAK1-T2-P	Mean	15.1045	28.3104	0.858896	0.143684	0.011149	0.0645124	0.120935	0.356978
	Error	1.04084	0.274023	0.0922595	0.00950783	0.00186673	0.00500509	0.00985213	0.0310677
TAK1-T2-PAB	Mean	16.8934	27.7281	1.2803	0.0930557	0.0155725	0.0538074	0.21273	0.309735
	Error	1.14409	0.226618	0.0206043	0.00810607	0.00173861	0.00350181	0.0198899	0.0164059
